# Supplementary material for: Ferric Derisomaltose Compared to Iron Sucrose in Iron Deficiency Anemia: A Meta-Analysis of Randomized Controlled Trials
Source: J Clin Med. 2026 Mar 3;15(5):1919. doi: 10.3390/jcm15051919 (PMC12985792; doi:10.3390/jcm15051919)
Supplement: Supplementary file 1 [file jcm-15-01919-s001.zip]

Archive with 1 entries (1 files):
- jcm-4140539-supplementary.pdf
